# Supplementary material for: Quantitative Craniofacial Analysis and Generation of Human Induced Pluripotent Stem Cells for Muenke Syndrome: A Case Report
Source: J Dev Biol. 2021 Sep 22;9(4):39. doi: 10.3390/jdb9040039 (PMC8544470; doi:10.3390/jdb9040039)
Supplement: Supplementary file 1 [file jdb-09-00039-s001.zip]

Archive with 1 entries (1 files):
- jdb-1355264-Supplementary .pdf
